# Supplementary material for: Short-range interactions between fibrocytes and CD8+ T cells in COPD bronchial inflammatory response
Source: eLife. 2023 Jul 26;12:RP85875. doi: 10.7554/eLife.85875 (PMC10371228; doi:10.7554/eLife.85875)
Supplement: Source code 1. [file elife-85875-code1.zip]

Archive with 1 entries (1 files):
- completeModel.jl
